# Supplementary material for: Effect of rPET Content and Preform Heating/Cooling Conditions in the Stretch Blow Molding Process on Microcavitation and Solid-State Post-Condensation of vPET-rPET Blend: Part I—Research Methodology and Results
Source: Materials (Basel). 2024 Oct 27;17(21):5233. doi: 10.3390/ma17215233 (PMC11548011; doi:10.3390/ma17215233)
Supplement: Supplementary file 1 [file materials-17-05233-s001.zip]

Archive with 1 entries (1 files):
- materials-3245021-supplementary.pdf
